# Supplementary material for: Valorization of Acorns Through the Development of Novel Plant-Based Products: Formulation and Shelf-Life Assessment
Source: Foods. 2026 May 22;15(11):1842. doi: 10.3390/foods15111842 (PMC13256956; doi:10.3390/foods15111842)
Supplement: Supplementary file 1 [file foods-15-01842-s001.zip]

Archive with 1 entries (1 files):
- foods-4293564-supplementary.pdf
